# Supplementary material for: The QUEST for quality online health information: validation of a short quantitative tool
Source: BMC Med Inform Decis Mak. 2018 Oct 19;18:87. doi: 10.1186/s12911-018-0668-9 (PMC6194721; doi:10.1186/s12911-018-0668-9)
Supplement: Supplementary file 1 — Quality scores of treatment articles (n = 16). Scores generated by the QUEST, HONcode, Sandvik, and DISCERN tools for the 16 articles containing information on the treatment of AD. (XLSX 57 kb) [file 12911_2018_668_MOESM1_ESM.xlsx]

## Sheet: QUEST
#	Title	URL	Authorship (0-2) x1	Attribution (0-3) x3	Type of study (0-2) x1	Conflict of interest (0-2) x3	Currency (0-2) x1	Complementarity (0-1) x1	Tone (0-2) x3	Total (out of 28)	Score (%)
12	New wave of Alzheimer's research aims to diagnose, treat much earlier	http://www.cbsnews.com/news/advances-in-alzheimers-research-early-detection-treatment/	1	3	2	2	2	0	1	23	82.1429
15	Current Alzheimer's Treatments	http://www.alz.org/research/science/alzheimers_disease_treatments.asp	0	1	0	2	0	0	2	15	53.5714
23	Coconut Oil and Other Alternative Treatments for Alzheimer’s	http://www.healthline.com/health-slideshow/alzheimers-coconut-oil	2	3	2	2	2	1	1	25	89.2857
25	UCLA STUDY: NON-DRUG TREATMENT MAY REVERSE ALZHEIMER'S	http://abc7news.com/health/non-drug-treatment-may-reverse-alzheimers/336963/	1	3	1	2	2	0	0	19	67.8571
50	Alzheimer's Disease Drugs	http://www.healthline.com/health/alzheimers-disease-drugs	2	3	2	2	2	1	2	28	100
67	Why Art Therapy is Good for the Brain	http://www.aplaceformom.com/blog/2013-10-31-art-therapy-good-for-brain/	1	2	1	2	2	0	1	19	67.8571
84	Lifestyle and home remedies	http://www.mayoclinic.org/diseases-conditions/alzheimers-disease/basics/lifestyle-home-remedies/con-20023871	1	2	0	2	2	0	1	18	64.2857
89	Home Remedies Alzheimers Disease	https://www.homemademedicine.com/home-remedies-alzheimers-disease.html	0	2	2	1	0	0	0	11	39.2857
93	Could Coconut Oil Be the Unlikely Hero for Alzheimer’s?	http://www.gnet.org/could-coconut-oil-be-the-unlikely-hero-for-alzheimers/	1	1	0	0	2	1	0	7	25
102	Alzheimer	http://www.home-remedies-for-you.com/remedy/Alzheimer.html	0	0	0	2	0	1	1	10	35.7143
108	9 Steps to Reverse Dementia and Memory Loss as You Age	http://drhyman.com/blog/2010/06/14/9-steps-to-reverse-dementia-and-memory-loss-as-you-age-2/	2	2	1	2	2	0	0	17	60.7143
121	Memory Tricks Can Help Patients with Early Alzheimer's	http://www.livescience.com/35572-memory-tricks-improve-learning-early-alzheimers.html	1	3	1	2	1	0	1	21	75
125	Magnets can improve Alzheimer's symptoms	http://www.independent.co.uk/life-style/health-and-families/health-news/magnets-can-improve-alzheimers-symptoms-2008823.html	1	3	2	2	1	0	1	22	78.5714
126	Exercise may improve life for people with Alzheimer's	http://www.freep.com/story/news/health/2015/07/23/alzheimers-exercise/30593771/	1	3	2	2	2	1	1	24	85.7143
136	Testing Therapies to Treat, Delay, or Prevent Alzheimer’s Disease	https://www.nia.nih.gov/alzheimers/publication/2012-2013-alzheimers-disease-progress-report/testing-therapies-treat-delay-or	0	3	2	2	2	0	2	25	89.2857
144	Study: How to Reverse Alzheimer's Disease	http://www.esquire.com/news-politics/news/a30271/alzheimers-disease-treatment-100714/	1	3	1	2	2	0	1	22	78.5714

## Sheet: DISCERN
			Quality of website content production											Ethics
#	Title	URL	Author's health qualifications	Date last modified	Sources	Info on treatments					Controversial issues supported	Sponsors/funders	Ads/banners	Mission	Target Audience	Privacy	Contact Info	Overall Reliability	Total Score (%)
						Y				N
						Adv/Disadv	Risks/Side effects	Diff Brands	Alternatives
12	New wave of Alzheimer's research aims to diagnose, treat much earlier	http://www.cbsnews.com/news/advances-in-alzheimers-research-early-detection-treatment/	3) No qualifications are mentioned	Y	1) Yes, valid HTML / 3) Yes, but the contents originally written	Y	N	Y	Y	/	4) No controversial issues	Don't know	N	Y	Y	Y	Y	2) Reliable	68
15	Current Alzheimer's Treatments	http://www.alz.org/research/science/alzheimers_disease_treatments.asp	4) No authors are mentioned	N	N	Y	N	Y	Y	/	4) No controversial issues	Don't know	Y	Y	Y	Y	Y	2) Reliable	59
23	Coconut Oil and Other Alternative Treatments for Alzheimer’s	http://www.healthline.com/health-slideshow/alzheimers-coconut-oil	1) Yes	Y	1-3 Yes	Y	Y	Y	Y	/	Y	Y	Y	Y	Y	Y	Y	1) Very Reliable	100
25	UCLA STUDY: NON-DRUG TREATMENT MAY REVERSE ALZHEIMER'S	http://abc7news.com/health/non-drug-treatment-may-reverse-alzheimers/336963/	3) No qualifications are mentioned	Y	1,3 Yes	N	N	Y	N	/	Y	Don't know	N	N	Y	Y	Y	3) Unreliable	47
50	Alzheimer's Disease Drugs	http://www.healthline.com/health/alzheimers-disease-drugs	1) Yes	Y	2, 3 Yes	Y	N	Y	Y	/	4) No controversial issues	Y	Y	Y	Y	Y	Y	1) Very Reliable	90
67	Why Art Therapy is Good for the Brain	http://www.aplaceformom.com/blog/2013-10-31-art-therapy-good-for-brain/	3) No qualifications are mentioned	Y	1, 3 Y	Y	Y	Y	N	/	4) No controversial issues	Don't know	N	Y	Y	Y	Y	2) Reliable	68
84	Lifestyle and home remedies	http://www.mayoclinic.org/diseases-conditions/alzheimers-disease/basics/lifestyle-home-remedies/con-20023871	Y	Y	2, 3 Yes	Y	Y	Y	Y	/	Y	Y	Y	Y	Y	Y	Y	1) Very Reliable	100
89	Home Remedies Alzheimers Disease	https://www.homemademedicine.com/home-remedies-alzheimers-disease.html	4) No authors are mentioned	N	N	N	N	N	Y	/	N	N	N	N	Y	Y	Y	3) Unreliable	15
93	Could Coconut Oil Be the Unlikely Hero for Alzheimer’s?	http://www.gnet.org/could-coconut-oil-be-the-unlikely-hero-for-alzheimers/	3) No qualifications are mentioned	Y	N	Y	N	N	N	/	N	N	N	N	Y	N	Y	3) Unreliable	22
102	Alzheimer	http://www.home-remedies-for-you.com/remedy/Alzheimer.html	4) No authors are mentioned	N	N	Y	Y	Y	Y	/	Y	Don't know	Y	Y	Y	Y	N	3) Unreliable	65
108	9 Steps to Reverse Dementia and Memory Loss as You Age	http://drhyman.com/blog/2010/06/14/9-steps-to-reverse-dementia-and-memory-loss-as-you-age-2/	Y	Y	1-3 Yes	N	N	Y	N	/	N	N	N	Y	Y	Y	Y	3) Unreliable	45
121	Memory Tricks Can Help Patients with Early Alzheimer's	http://www.livescience.com/35572-memory-tricks-improve-learning-early-alzheimers.html	3) No qualifications are mentioned	Y	1, 3 Y	Y	Y	Y	N	/	Y	Don't know	N	Y	Y	Y	Y	Reliable	68
125	Magnets can improve Alzheimer's symptoms	http://www.independent.co.uk/life-style/health-and-families/health-news/magnets-can-improve-alzheimers-symptoms-2008823.html	Y	Y	N	Y	N	Y	N	/	Y	Don't know	N	Y	Y	Y	Y	Reliable	59
126	Exercise may improve life for people with Alzheimer's	http://www.freep.com/story/news/health/2015/07/23/alzheimers-exercise/30593771/	3) No qualifications are mentioned	Y	N	Y	Y	Y	N	/	4) No controversial issues	Don't know	N	Y	Y	Y	Y	Reliable	59
136	Testing Therapies to Treat, Delay, or Prevent Alzheimer’s Disease	https://www.nia.nih.gov/alzheimers/publication/2012-2013-alzheimers-disease-progress-report/testing-therapies-treat-delay-or	4) No authors are mentioned	Y	1-3 Yes	Y	Y	Y	Y	/	Y	Y	Y	Y	Y	Y	Y	Very Reliable	90
144	Study: How to Reverse Alzheimer's Disease	http://www.esquire.com/news-politics/news/a30271/alzheimers-disease-treatment-100714/	3) No qualifications are mentioned	Y	1,3 Yes	Y	N	Y	N	/	Y	Don't know	N	Y	Y	Y	Y	2) Reliable	59

## Sheet: HONcode
			SECTION 1: RELIABLE?								SECTION 2: QUALITY OF INFORMATION ON TREATMENT CHOICES							SECTION 3: OVERALL RATING
#	Title	URL	1. Aims clear	2. Achieve aims (0 = n/a)	3. Relevant	4. Sources	5. Dates	6. Balanced	7. Additional sources	8. Uncertainty	9. Describe how it works	10. Benefits	11. Risks	12. What happens if none used	13. Effect on quality of life	14. Choice	15. Support for shared DM	1 - Serious or extensive shortcomings; 3- Potentially important but not serious; 5- minimal	Total Score (out of 80)	Total score (%)
12	New wave of Alzheimer's research aims to diagnose, treat much earlier	http://www.cbsnews.com/news/advances-in-alzheimers-research-early-detection-treatment/	2	4	4	4	4	5	2	4	4	5	1	2	3	4	1	3	52	65
15	Current Alzheimer's Treatments	http://www.alz.org/research/science/alzheimers_disease_treatments.asp	3	4	2	2	1	5	3	5	5	2	2	2	2	5	1	3	47	58.75
23	Coconut Oil and Other Alternative Treatments for Alzheimer’s	http://www.healthline.com/health-slideshow/alzheimers-coconut-oil	2	4	4	5	5	5	5	5	3	4	4	2	2	5	5	4	64	80
25	UCLA STUDY: NON-DRUG TREATMENT MAY REVERSE ALZHEIMER'S	http://abc7news.com/health/non-drug-treatment-may-reverse-alzheimers/336963/	2	3	3	5	5	3	4	3	4	5	1	1	3	1	1	3	47	58.75
50	Alzheimer's Disease Drugs	http://www.healthline.com/health/alzheimers-disease-drugs	4	4	2	4	5	5	4	5	1	5	2	1	2	5	5	4	58	72.5
67	Why Art Therapy is Good for the Brain	http://www.aplaceformom.com/blog/2013-10-31-art-therapy-good-for-brain/	3	3	2	4	4	2	3	3	3	5	3	1	5	1	2	3	47	58.75
84	Lifestyle and home remedies	http://www.mayoclinic.org/diseases-conditions/alzheimers-disease/basics/lifestyle-home-remedies/con-20023871	1	0	4	4	5	5	5	5	1	5	2	1	5	5	4	4	56	70
89	Home Remedies Alzheimers Disease	https://www.homemademedicine.com/home-remedies-alzheimers-disease.html	2	3	3	2	2	2	2	2	2	4	1	2	2	5	1	1	36	45
93	Could Coconut Oil Be the Unlikely Hero for Alzheimer’s?	http://www.gnet.org/could-coconut-oil-be-the-unlikely-hero-for-alzheimers/	2	3	4	1	3	1	2	1	5	5	2	2	4	1	3	1	40	50
102	Alzheimer	http://www.home-remedies-for-you.com/remedy/Alzheimer.html	1	0	2	1	1	3	2	4	1	3	1	2	3	5	5	2	36	45
108	9 Steps to Reverse Dementia and Memory Loss as You Age	http://drhyman.com/blog/2010/06/14/9-steps-to-reverse-dementia-and-memory-loss-as-you-age-2/	2	3	2	3	4	1	4	1	2	4	1	2	4	2	2	2	39	48.75
121	Memory Tricks Can Help Patients with Early Alzheimer's	http://www.livescience.com/35572-memory-tricks-improve-learning-early-alzheimers.html	2	3	3	3	4	3	2	4	5	4	1	1	2	2	1	3	43	53.75
125	Magnets can improve Alzheimer's symptoms	http://www.independent.co.uk/life-style/health-and-families/health-news/magnets-can-improve-alzheimers-symptoms-2008823.html	2	4	2	3	3	4	2	4	4	5	1	1	2	1	1	3	42	52.5
126	Exercise may improve life for people with Alzheimer's	http://www.freep.com/story/news/health/2015/07/23/alzheimers-exercise/30593771/	2	4	4	3	3	5	1	4	5	5	3	2	5	2	5	4	57	71.25
136	Testing Therapies to Treat, Delay, or Prevent Alzheimer’s Disease	https://www.nia.nih.gov/alzheimers/publication/2012-2013-alzheimers-disease-progress-report/testing-therapies-treat-delay-or	4	5	2	5	5	5	5	5	5	5	2	2	5	5	1	4	65	81.25
144	Study: How to Reverse Alzheimer's Disease	http://www.esquire.com/news-politics/news/a30271/alzheimers-disease-treatment-100714/	2	3	4	5	5	4	2	4	3	5	1	2	4	1	2	4	51	63.75
NOTE: Each question scored from 1-5

## Sheet: Sandvik
#	Title	URL	Ownership (0-2)	Authorship (0-2)	Source (0-2)	Currency (0-2)	Interactivity (0-2)	Navigability (0-2)	Balance (0-2)	Total (out of 14)	Total score (%)
12	New wave of Alzheimer's research aims to diagnose, treat much earlier	http://www.cbsnews.com/news/advances-in-alzheimers-research-early-detection-treatment/	2	1	1	2	2	1	2	11	78.5714
15	Current Alzheimer's Treatments	http://www.alz.org/research/science/alzheimers_disease_treatments.asp	2	0	0	1	2	2	2	9	64.2857
23	Coconut Oil and Other Alternative Treatments for Alzheimer’s	http://www.healthline.com/health-slideshow/alzheimers-coconut-oil	2	2	2	2	2	2	2	14	100
25	UCLA STUDY: NON-DRUG TREATMENT MAY REVERSE ALZHEIMER'S	http://abc7news.com/health/non-drug-treatment-may-reverse-alzheimers/336963/	2	1	2	2	2	1	1	11	78.5714
50	Alzheimer's Disease Drugs	http://www.healthline.com/health/alzheimers-disease-drugs	2	2	2	2	2	2	2	14	100
67	Why Art Therapy is Good for the Brain	http://www.aplaceformom.com/blog/2013-10-31-art-therapy-good-for-brain/	2	1	1	2	2	1	2	11	78.5714
84	Lifestyle and home remedies	http://www.mayoclinic.org/diseases-conditions/alzheimers-disease/basics/lifestyle-home-remedies/con-20023871	2	1	2	2	2	2	2	13	92.8571
89	Home Remedies Alzheimers Disease	https://www.homemademedicine.com/home-remedies-alzheimers-disease.html	1	0	0	1	2	1	1	6	42.8571
93	Could Coconut Oil Be the Unlikely Hero for Alzheimer’s?	http://www.gnet.org/could-coconut-oil-be-the-unlikely-hero-for-alzheimers/	1	1	1	2	2	1	0	8	57.1429
102	Alzheimer	http://www.home-remedies-for-you.com/remedy/Alzheimer.html	1	1	0	1	0	1	2	6	42.8571
108	9 Steps to Reverse Dementia and Memory Loss as You Age	http://drhyman.com/blog/2010/06/14/9-steps-to-reverse-dementia-and-memory-loss-as-you-age-2/	2	2	2	2	2	1	1	12	85.7143
121	Memory Tricks Can Help Patients with Early Alzheimer's	http://www.livescience.com/35572-memory-tricks-improve-learning-early-alzheimers.html	2	1	2	2	2	1	2	12	85.7143
125	Magnets can improve Alzheimer's symptoms	http://www.independent.co.uk/life-style/health-and-families/health-news/magnets-can-improve-alzheimers-symptoms-2008823.html	2	1	2	2	2	1	2	12	85.7143
126	Exercise may improve life for people with Alzheimer's	http://www.freep.com/story/news/health/2015/07/23/alzheimers-exercise/30593771/	2	1	2	2	2	1	2	12	85.7143
136	Testing Therapies to Treat, Delay, or Prevent Alzheimer’s Disease	https://www.nia.nih.gov/alzheimers/publication/2012-2013-alzheimers-disease-progress-report/testing-therapies-treat-delay-or	2	0	2	2	2	2	2	12	85.7143
144	Study: How to Reverse Alzheimer's Disease	http://www.esquire.com/news-politics/news/a30271/alzheimers-disease-treatment-100714/	2	1	2	2	2	1	2	12	85.7143
