# Supplementary material for: The QUEST for quality online health information: validation of a short quantitative tool
Source: BMC Med Inform Decis Mak. 2018 Oct 19;18:87. doi: 10.1186/s12911-018-0668-9 (PMC6194721; doi:10.1186/s12911-018-0668-9)
Supplement: Supplementary file 2 — Quality scores of prevention articles (n = 29). Scores generated by the QUEST, HONcode, Sandvik, and DISCERN tools for the 29 articles containing information on the prevention of AD. (XLSX 57 kb) [file 12911_2018_668_MOESM2_ESM.xlsx]

## Sheet: QUEST
#	Headline	URL	Authorship (0-2) x1	Attribution (0-3) x3	Type of study (0-2) x1	Conflict of interest (0-2) x3	Currency (0-2) x1	Complementarity (0-1) x1	Tone (0-2) x3	Total (out of 28)	Score (%)
24	Nutrition and Dementia: Foods That May Induce Memory Loss & Increase Alzheimer’s	http://www.alzheimers.net/2014-01-02/foods-that-induce-memory-loss/	1	2	2	2	2	0	0	17	60.7143
27	World Alzheimer Report 2014: Evidence for dementia risk reduction	http://www.kcl.ac.uk/ioppn/news/records/2014/September/World-Alzheimer-Report-2014-Evidence-for-dementia-risk-reduction.aspx	0	3	2	2	2	0	1	22	78.5714
31	7 Tips to Help Prevent Alzheimer's Disease	http://www.brookretirement.com/7-tips-to-help-prevent-alzheimers-disease	0	1	0	2	2	1	1	15	53.5714
54	Questions about dementia?	http://www.alzheimersresearchuk.org/dementiaFAQ/	0	1	0	2	2	1	2	18	64.2857
66	Lifestyle Diseases: Avoidance & Treatment	http://www.georgiaoceansandhealth.org/lifestyle-diseases-avoidance-treatment/	0	0	0	2	2	0	0	8	28.5714
78	Taking B vitamins won't prevent Alzheimer's disease, researchers conclude	http://www.sciencedaily.com/releases/2014/07/140715095536.htm	0	3	2	2	2	1	2	26	92.8571
80	Am I at risk of developing dementia?	http://www.alzheimer.ie/about-dementia/symptoms-diagnosis/am-i-at-risk-of-developing-dementia.aspx	0	1	0	2	0	1	1	13	46.4286
83	The 3 Best Spices To Help Prevent Alzheimer’s	http://theadplan.com/alzheimersdietblog/healthy-tips/the-3-best-spices-to-help-prevent-alzheimers/	1	3	2	1	2	0	0	17	60.7143
87	Top 10 Nutrition / Lifestyle Strategies to Help Prevent Alzheimer's (Part 1)	http://www.dynamicchiropractic.com/mpacms/dc/article.php?id=56081	2	2	2	2	2	0	0	18	64.2857
111	Alzheimer’s Disease—Yes, It’s Preventable!	http://articles.mercola.com/sites/articles/archive/2014/05/22/alzheimers-disease-prevention.aspx	2	2	1	1	2	0	0	14	50
125	Could Deficiency in B Vitamins be the Key Factor Spiking the Rise in Dementia and Alzheimer's?	http://articles.mercola.com/sites/articles/archive/2010/09/28/high-doses-of-b-vitamins-can-reduce-brain-shrinkage-memory-loss.aspx	2	2	2	2	1	0	0	17	60.7143
126	Health Tip: At Risk for Alzheimer's?	http://www.medicinenet.com/script/main/art.asp?articlekey=173181	1	1	0	2	2	1	1	16	57.1429
128	Alzheimer's Disease	http://www.drweil.com/drw/u/ART03064/Alzheimers-Disease.html	0	2	1	2	0	0	1	16	57.1429
141	Risk factors for dementia	http://www.alz.co.uk/sites/default/files/policy-brief-risk-factors-for-dementia.pdf	2	3	2	2	2	0	2	27	96.4286
146	Best Fruits to Possibly Prevent Alzheimer’s and Protect Memory	http://www.alzheimers.net/2014-04-01/best-fruits-to-prevent-alzheimers/	1	3	0	2	2	0	1	21	75
150	Alzheimer's Disease: My Mind's Playing Tricks On Me	https://storify.com/gsambandam/alzheimer-s-disease	1	1	0	2	2	1	1	16	57.1429
151	Caffeine and Avoidance of Alzheimer’s Disease	http://zestzfulness.blogspot.ca/2012/06/caffeine-and-avoidance-of-alzheimers.html	1	3	1	2	2	0	0	19	67.8571
153	Lifestyle Changes Reduce Alzheimer’s Risk	http://www.wholehealthinsider.com/newsletter/lifestyle-changes-reduce-alzheimers-risk/	1	3	2	2	2	1	0	21	75
154	Prevent Alzheimer’s by living healthy	http://gulfnews.com/news/gulf/uae/health/prevent-alzheimer-s-by-living-healthy-1.1382657	1	3	2	2	2	0	1	23	82.1429
163	These 10 steps will improve your brain health and could save you from dementia	http://www.dailytelegraph.com.au/news/nsw/these-10-steps-will-improve-your-brain-health-and-could-save-you-from-dementia/story-fni0cx12-1227069074355?nk=4e5cc048dd895fcbc306c4a54947b379	1	2	1	2	2	0	1	19	67.8571
200	Grasping for Any Way to Prevent Alzheimer’s	http://www.nytimes.com/2011/07/26/health/26alzheimer.html?_r=0	1	3	2	2	2	0	2	26	92.8571
224	Moderate Drinking Can Reduce Alzheimer’s Risk	http://www.alzinfo.org/11/articles/prevention-and-wellness/moderate-drinking-reduce-alzheimers-risk	2	3	2	2	0	0	1	22	78.5714
228	Are there any proven Alzheimer's prevention strategies?	http://www.mayoclinic.org/diseases-conditions/alzheimers-disease/expert-answers/alzheimers-prevention/faq-20058140	2	2	3	2	2	0	2	25	89.2857
235	6 Foods to Help Prevent Alzheimer's	http://www.readersdigest.ca/food/healthy-food/6-foods-help-prevent-alzheimers/	1	1	0	2	0	0	1	13	46.4286
237	10 Ways to Prevent Alzheimer’s Disease	http://www.spring.org.uk/2014/08/10-ways-to-prevent-alzheimers-disease.php	0	3	2	2	2	0	1	22	78.5714
239	4 Tips for Avoiding and Preventing Alzheimer’s	http://www.mtcapra.com/4-tips-for-avoiding-and-preventing-alzheimers/	2	3	1	0	2	1	1	18	64.2857
242	Top 7 Tips to Prevent Alzheimer's Disease	http://www.streetdirectory.com/travel_guide/109625/alzheimers_disease/top_7_tips_to_prevent_alzheimers_disease.html	1	1	0	2	0	0	0	10	35.7143
269	Can a Healthy Lifestyle Prevent Alzheimer’s Disease?	http://www.mofga.org/Default.aspx?tabid=753	1	3	2	2	1	1	1	23	82.1429
278	Preventing Alzheimer's Disease Naturally	http://www.drwhitaker.com/preventing-alzheimers-disease-naturally	2	2	1	0	2	0	0	11	39.2857

## Sheet: DISCERN
#	Title	URL	1. Aims clear	2. Achieve aims (0 = n/a)	3. Relevant	4. Sources	5. Dates	6. Balanced	7. Additional sources	8. Uncertainty	9. Describe how it works	10. Benefits	11. Risks	12. What happens if none used	13. Effect on quality of life	14. Choice	15. Support for shared DM	1 - Serious or extensive shortcomings; 3- Potentially important but not serious; 5- minimal	Total Score (out of 80)	Total Score (%)
24	Nutrition and Dementia: Foods That May Induce Memory Loss & Increase Alzheimer’s	http://www.alzheimers.net/2014-01-02/foods-that-induce-memory-loss/	3	3	4	4	5	2	4	1	3	2	1	2	2	3	1	2	42	52.5
27	World Alzheimer Report 2014: Evidence for dementia risk reduction	http://www.kcl.ac.uk/ioppn/news/records/2014/September/World-Alzheimer-Report-2014-Evidence-for-dementia-risk-reduction.aspx	4	4	4	5	5	4	3	3	3	4	5	4	4	3	2	5	62	77.5
31	7 Tips to Help Prevent Alzheimer's Disease	http://www.brookretirement.com/7-tips-to-help-prevent-alzheimers-disease	3	4	3	1	3	3	4	3	2	4	2	1	2	3	4	2	44	55
54	Questions about dementia?	http://www.alzheimersresearchuk.org/dementiaFAQ/	4	5	5	2	3	5	5	5	1	4	3	3	3	3	4	3	58	72.5
66	Lifestyle Diseases: Avoidance & Treatment	http://www.georgiaoceansandhealth.org/lifestyle-diseases-avoidance-treatment/	4	4	2	1	3	1	1	1	2	2	1	1	2	2	1	1	29	36.25
78	Taking B vitamins won't prevent Alzheimer's disease, researchers conclude	http://www.sciencedaily.com/releases/2014/07/140715095536.htm	4	5	5	5	5	5	3	4	3	5	5	4	2	5	5	5	70	87.5
80	Am I at risk of developing dementia?	http://www.alzheimer.ie/about-dementia/symptoms-diagnosis/am-i-at-risk-of-developing-dementia.aspx	3	4	4	1	1	4	4	3	2	3	3	3	2	3	5	3	48	60
83	The 3 Best Spices To Help Prevent Alzheimer’s	http://theadplan.com/alzheimersdietblog/healthy-tips/the-3-best-spices-to-help-prevent-alzheimers/	3	3	2	3	3	1	1	2	3	4	1	1	2	2	1	2	34	42.5
87	Top 10 Nutrition / Lifestyle Strategies to Help Prevent Alzheimer's (Part 1)	http://www.dynamicchiropractic.com/mpacms/dc/article.php?id=56081	3	4	3	5	5	2	3	1	4	4	2	2	1	3	1	3	46	57.5
111	Alzheimer’s Disease—Yes, It’s Preventable!	http://articles.mercola.com/sites/articles/archive/2014/05/22/alzheimers-disease-prevention.aspx	2	2	2	3	5	1	2	1	3	2	1	1	1	3	1	1	31	38.75
125	Could Deficiency in B Vitamins be the Key Factor Spiking the Rise in Dementia and Alzheimer's?	http://articles.mercola.com/sites/articles/archive/2010/09/28/high-doses-of-b-vitamins-can-reduce-brain-shrinkage-memory-loss.aspx	2	2	2	3	3	1	3	1	1	3	2	1	1	3	1	1	30	37.5
126	Health Tip: At Risk for Alzheimer's?	http://www.medicinenet.com/script/main/art.asp?articlekey=173181	2	3	3	4	3	3	3	1	1	2	1	1	1	3	5	2	38	47.5
128	Alzheimer's Disease	http://www.drweil.com/drw/u/ART03064/Alzheimers-Disease.html	1	0	3	3	2	3	3	3	1	4	3	1	3	3	1	2	36	45
141	Risk factors for dementia	http://www.alz.co.uk/sites/default/files/policy-brief-risk-factors-for-dementia.pdf	5	5	5	5	5	4	1	5	5	5	4	3	1	4	1	4	62	77.5
146	Best Fruits to Possibly Prevent Alzheimer’s and Protect Memory	http://www.alzheimers.net/2014-04-01/best-fruits-to-prevent-alzheimers/	3	2	4	5	5	3	3	4	2	2	3	1	1	2	1	3	44	55
150	Alzheimer's Disease: My Mind's Playing Tricks On Me	https://storify.com/gsambandam/alzheimer-s-disease	1	0	3	3	5	4	3	4	3	3	1	1	4	3	1	2	41	51.25
151	Caffeine and Avoidance of Alzheimer’s Disease	http://zestzfulness.blogspot.ca/2012/06/caffeine-and-avoidance-of-alzheimers.html	2	4	3	5	5	2	2	2	2	2	1	3	2	1	1	1	38	47.5
153	Lifestyle Changes Reduce Alzheimer’s Risk	http://www.wholehealthinsider.com/newsletter/lifestyle-changes-reduce-alzheimers-risk/	2	2	3	5	5	2	1	1	1	3	1	2	2	3	3	2	38	47.5
154	Prevent Alzheimer’s by living healthy	http://gulfnews.com/news/gulf/uae/health/prevent-alzheimer-s-by-living-healthy-1.1382657	3	4	4	4	5	4	1	4	4	4	2	1	3	4	1	3	51	63.75
163	These 10 steps will improve your brain health and could save you from dementia	http://www.dailytelegraph.com.au/news/nsw/these-10-steps-will-improve-your-brain-health-and-could-save-you-from-dementia/story-fni0cx12-1227069074355?nk=4e5cc048dd895fcbc306c4a54947b379	3	3	4	3	3	3	1	2	1	3	2	4	4	3	1	3	43	53.75
200	Grasping for Any Way to Prevent Alzheimer’s	http://www.nytimes.com/2011/07/26/health/26alzheimer.html?_r=0	4	4	4	5	5	4	3	5	1	5	4	3	2	2	1	3	55	68.75
224	Moderate Drinking Can Reduce Alzheimer’s Risk	http://www.alzinfo.org/11/articles/prevention-and-wellness/moderate-drinking-reduce-alzheimers-risk	3	4	4	5	3	3	3	4	2	4	4	3	1	3	1	4	51	63.75
228	Are there any proven Alzheimer's prevention strategies?	http://www.mayoclinic.org/diseases-conditions/alzheimers-disease/expert-answers/alzheimers-prevention/faq-20058140	3	4	3	1	3	5	1	4	1	3	1	1	2	3	1	2	38	47.5
235	6 Foods to Help Prevent Alzheimer's	http://www.readersdigest.ca/food/healthy-food/6-foods-help-prevent-alzheimers/	1	0	2	2	3	2	2	1	2	3	1	1	1	3	1	1	26	32.5
237	10 Ways to Prevent Alzheimer’s Disease	http://www.spring.org.uk/2014/08/10-ways-to-prevent-alzheimers-disease.php	3	4	3	5	5	3	2	2	1	4	1	1	1	3	1	3	42	52.5
239	4 Tips for Avoiding and Preventing Alzheimer’s	http://www.mtcapra.com/4-tips-for-avoiding-and-preventing-alzheimers/	4	3	2	5	5	3	3	2	3	3	1	1	1	3	4	3	46	57.5
242	Top 7 Tips to Prevent Alzheimer's Disease	http://www.streetdirectory.com/travel_guide/109625/alzheimers_disease/top_7_tips_to_prevent_alzheimers_disease.html	1	0	2	2	1	1	1	1	3	3	1	1	2	3	1	1	24	30
269	Can a Healthy Lifestyle Prevent Alzheimer’s Disease?	http://www.mofga.org/Default.aspx?tabid=753	2	3	4	4	3	4	5	3	1	4	1	3	3	3	5	3	51	63.75
278	Preventing Alzheimer's Disease Naturally	http://www.drwhitaker.com/preventing-alzheimers-disease-naturally	2	3	3	2	3	2	1	1	2	3	1	1	1	3	1	2	31	38.75

## Sheet: HONcode
http://www.hon.ch/HONcode/Patients/HealthEvaluationTool.html			Quality of website content production											Ethics
#	Headline	URL	Author's health qualifications	Date last modified	Sources	Info on treatments, diet, medication					Controversial issues supported	Sponsors/funders	Ads/banners	Mission	Target Audience	Privacy	Contact Info	Overall Reliability	Total Score (%)
						Y				N
						Adv/Disadv	Risks/Side effects	Diff Brands	Alternatives
24	Nutrition and Dementia: Foods That May Induce Memory Loss & Increase Alzheimer’s	http://www.alzheimers.net/2014-01-02/foods-that-induce-memory-loss/	1	1	1,2,3	2	2	1	2		2	3	1	1	1	1	1	3	68
27	World Alzheimer Report 2014: Evidence for dementia risk reduction	http://www.kcl.ac.uk/ioppn/news/records/2014/September/World-Alzheimer-Report-2014-Evidence-for-dementia-risk-reduction.aspx	4	1	2	1	1	1	1		1	3	1	1	1	1	1	2	86
31	7 Tips to Help Prevent Alzheimer's Disease	http://www.brookretirement.com/7-tips-to-help-prevent-alzheimers-disease	4	1	4	1	1	1	1		2	1	1	1	1	2	1	3	65
54	Questions about dementia?	http://www.alzheimersresearchuk.org/dementiaFAQ/	4	1	1,3	1	2	1	1		1	3	1	1	1	1	1	2	68
66	Lifestyle Diseases: Avoidance & Treatment	http://www.georgiaoceansandhealth.org/lifestyle-diseases-avoidance-treatment/	4	1	4	2	2	1	1		2	3	1	1	1	1	1	3	50
78	Taking B vitamins won't prevent Alzheimer's disease, researchers conclude	http://www.sciencedaily.com/releases/2014/07/140715095536.htm	4	1	2	1	1	1	1		1	3	2	1	1	1	1	1	77
80	Am I at risk of developing dementia?	http://www.alzheimer.ie/about-dementia/symptoms-diagnosis/am-i-at-risk-of-developing-dementia.aspx	4	4	4	1	2	1	1		2	1	1	1	1	2	1	3	52
83	The 3 Best Spices To Help Prevent Alzheimer’s	http://theadplan.com/alzheimersdietblog/healthy-tips/the-3-best-spices-to-help-prevent-alzheimers/	3	1	1,2,3	2	2	1	2		1	2	2	2	2	2	1	3	38
87	Top 10 Nutrition / Lifestyle Strategies to Help Prevent Alzheimer's (Part 1)	http://www.dynamicchiropractic.com/mpacms/dc/article.php?id=56081	1	1	2,3	2	1	1	1		1	3	2	1	1	1	1	3	77
111	Alzheimer’s Disease—Yes, It’s Preventable!	http://articles.mercola.com/sites/articles/archive/2014/05/22/alzheimers-disease-prevention.aspx	1	1	1,2,3	2	2	1	1		2	2	2	1	1	1	1	1	63
125	Could Deficiency in B Vitamins be the Key Factor Spiking the Rise in Dementia and Alzheimer's?	http://articles.mercola.com/sites/articles/archive/2010/09/28/high-doses-of-b-vitamins-can-reduce-brain-shrinkage-memory-loss.aspx	1	1	1,2,3	2	2	1	1		2	2	1	2	1	1	1	3	61
126	Health Tip: At Risk for Alzheimer's?	http://www.medicinenet.com/script/main/art.asp?articlekey=173181	3	1	3	2	2	1	1		4	1	1	1	1	1	1	3	70
128	Alzheimer's Disease	http://www.drweil.com/drw/u/ART03064/Alzheimers-Disease.html	4	4	1,2,3	2	1	1	3		1	2	1	1	1	1	1	3	63
141	Risk factors for dementia	http://www.alz.co.uk/sites/default/files/policy-brief-risk-factors-for-dementia.pdf	1	1	1,2	1	1	1	1		1	1	1	1	1	1	1	1	100
146	Best Fruits to Possibly Prevent Alzheimer’s and Protect Memory	http://www.alzheimers.net/2014-04-01/best-fruits-to-prevent-alzheimers/	3	1	1	1	1	1	2		1	3	1	1	1	1	1	2	77
150	Alzheimer's Disease: My Mind's Playing Tricks On Me	https://storify.com/gsambandam/alzheimer-s-disease	3	1	1	2	2	1	1		2	2	1	1	1	1	2	3	53
151	Caffeine and Avoidance of Alzheimer’s Disease	http://zestzfulness.blogspot.ca/2012/06/caffeine-and-avoidance-of-alzheimers.html	4	1	2	1	2	1	2		1	3	1	1	1	2	2	3	63
153	Lifestyle Changes Reduce Alzheimer’s Risk	http://www.wholehealthinsider.com/newsletter/lifestyle-changes-reduce-alzheimers-risk/	3	1	2	2	2	1	1		1	3	1	1	1	1	1	1	68
154	Prevent Alzheimer’s by living healthy	http://gulfnews.com/news/gulf/uae/health/prevent-alzheimer-s-by-living-healthy-1.1382657	1	1	2	1	2	1	1		1	1	2	1	1	1	1	2	90
163	These 10 steps will improve your brain health and could save you from dementia	http://www.dailytelegraph.com.au/news/nsw/these-10-steps-will-improve-your-brain-health-and-could-save-you-from-dementia/story-fni0cx12-1227069074355?nk=4e5cc048dd895fcbc306c4a54947b379	3	1	5	1	2	1	1		3	3	1	1	1	1	1	3	68
200	Grasping for Any Way to Prevent Alzheimer’s	http://www.nytimes.com/2011/07/26/health/26alzheimer.html?_r=0	3	1	1,2	1	1	1	1		1	1	2	1	1	1	1	1	81
224	Moderate Drinking Can Reduce Alzheimer’s Risk	http://www.alzinfo.org/11/articles/prevention-and-wellness/moderate-drinking-reduce-alzheimers-risk	1	4	2	1	1	1	1		1	3	1	1	1	1	1	2	86
228	Are there any proven Alzheimer's prevention strategies?	http://www.mayoclinic.org/diseases-conditions/alzheimers-disease/expert-answers/alzheimers-prevention/faq-20058140	1	1	4	1	1	1	1		2	1	1	1	1	1	1	2	81
235	6 Foods to Help Prevent Alzheimer's	http://www.readersdigest.ca/food/healthy-food/6-foods-help-prevent-alzheimers/	3	4	2	2	2	1	1		2	3	1	2	1	1	1	3	34
237	10 Ways to Prevent Alzheimer’s Disease	http://www.spring.org.uk/2014/08/10-ways-to-prevent-alzheimers-disease.php	2	1	1,2,3	2	2	1	1		1	1	2	1	1	2	1	2	61
239	4 Tips for Avoiding and Preventing Alzheimer’s	http://www.mtcapra.com/4-tips-for-avoiding-and-preventing-alzheimers/	1	1	2	1	2	2	1		2	3	1	2	1	2	1	3	54
242	Top 7 Tips to Prevent Alzheimer's Disease	http://www.streetdirectory.com/travel_guide/109625/alzheimers_disease/top_7_tips_to_prevent_alzheimers_disease.html	3	4	4	2	2	1	1		2	3	2	2	2	2	2	3	22
269	Can a Healthy Lifestyle Prevent Alzheimer’s Disease?	http://www.mofga.org/Default.aspx?tabid=753	3	1	2	1	1	1	1		1	3	1	2	1	1	1	1	84
278	Preventing Alzheimer's Disease Naturally	http://www.drwhitaker.com/preventing-alzheimers-disease-naturally	1	1	4	2	2	1	1		2	2	2	2	1	1	1	3	43
			1. Yes	1. Yes, the date the page was created/updated is provided on each page of the website containing health/medical contents	1. Yes, valid HTML links to the source information are provided	1. Yes	1. Yes	1. Yes	1. Yes		1. Yes	1. Yes	1. Yes	1. Yes	1. Yes	1. Yes	1. Yes	1. Yes
			2. Yes for a few pages	2. Yes, for all the pages on the website	2. Yes, a bibliographic reference to the source of information is given	2. No	2. No	2. No	2. No		2. No	2. No	2. No	2. No	2. No	2. No	2. No	2. No
			3. No qualifications are mentioned	3. Yes, only for a few pages on the website	3. Yes, but the contents on the website are originally written by the editor	3. Don't know	3. Don't know	3. Don't know	3. Don't know		3. Don't know	3. Don't know	3. Don't know	3. Don't know	3. Don't know	3. Don't know	3. Don't know	3. Don't know
			4. No authors are mentioned	4. No page has the date last modified	4. No, no reference to the source of information is made						4. There are no controversial issues

## Sheet: Sandvik
#	Headline	URL	Ownership (0-2)	Authorship (0-2)	Source (0-2)	Currency (0-2)	Interactivity (0-2)	Navigability (0-2)	Balance (0-2)	Total score (out of 14)	Total Score (%)
24	Nutrition and Dementia: Foods That May Induce Memory Loss & Increase Alzheimer’s	http://www.alzheimers.net/2014-01-02/foods-that-induce-memory-loss/	2	1	2	2	2	1	0	10	71.4286
27	World Alzheimer Report 2014: Evidence for dementia risk reduction	http://www.kcl.ac.uk/ioppn/news/records/2014/September/World-Alzheimer-Report-2014-Evidence-for-dementia-risk-reduction.aspx	2	0	2	2	0	1	2	9	64.2857
31	7 Tips to Help Prevent Alzheimer's Disease	http://www.brookretirement.com/7-tips-to-help-prevent-alzheimers-disease	2	0	1	2	2	1	1	9	64.2857
54	Questions about dementia?	http://www.alzheimersresearchuk.org/dementiaFAQ/	2	0	1	2	1	1	2	9	64.2857
66	Lifestyle Diseases: Avoidance & Treatment	http://www.georgiaoceansandhealth.org/lifestyle-diseases-avoidance-treatment/	2	0	0	2	2	1	0	7	50
78	Taking B vitamins won't prevent Alzheimer's disease, researchers conclude	http://www.sciencedaily.com/releases/2014/07/140715095536.htm	2	1	2	2	1	1	2	11	78.5714
80	Am I at risk of developing dementia?	http://www.alzheimer.ie/about-dementia/symptoms-diagnosis/am-i-at-risk-of-developing-dementia.aspx	2	0	1	0	1	2	2	8	57.1429
83	The 3 Best Spices To Help Prevent Alzheimer’s	http://theadplan.com/alzheimersdietblog/healthy-tips/the-3-best-spices-to-help-prevent-alzheimers/	0	1	2	2	2	0	1	8	57.1429
87	Top 10 Nutrition / Lifestyle Strategies to Help Prevent Alzheimer's (Part 1)	http://www.dynamicchiropractic.com/mpacms/dc/article.php?id=56081	2	2	2	2	2	1	0	11	78.5714
111	Alzheimer’s Disease—Yes, It’s Preventable!	http://articles.mercola.com/sites/articles/archive/2014/05/22/alzheimers-disease-prevention.aspx	2	2	2	2	2	1	0	11	78.5714
125	Could Deficiency in B Vitamins be the Key Factor Spiking the Rise in Dementia and Alzheimer's?	http://articles.mercola.com/sites/articles/archive/2010/09/28/high-doses-of-b-vitamins-can-reduce-brain-shrinkage-memory-loss.aspx	2	1	2	2	2	1	0	10	71.4286
126	Health Tip: At Risk for Alzheimer's?	http://www.medicinenet.com/script/main/art.asp?articlekey=173181	2	1	1	1	1	1	1	8	57.1429
128	Alzheimer's Disease	http://www.drweil.com/drw/u/ART03064/Alzheimers-Disease.html	2	0	2	0	1	0	1	6	42.8571
141	Risk factors for dementia	http://www.alz.co.uk/sites/default/files/policy-brief-risk-factors-for-dementia.pdf	2	2	2	2	1	2	2	13	92.8571
146	Best Fruits to Possibly Prevent Alzheimer’s and Protect Memory	http://www.alzheimers.net/2014-04-01/best-fruits-to-prevent-alzheimers/	2	1	2	2	2	1	1	11	78.5714
150	Alzheimer's Disease: My Mind's Playing Tricks On Me	https://storify.com/gsambandam/alzheimer-s-disease	1	1	1	1	1	1	2	8	57.1429
151	Caffeine and Avoidance of Alzheimer’s Disease	http://zestzfulness.blogspot.ca/2012/06/caffeine-and-avoidance-of-alzheimers.html	0	1	2	2	2	1	1	9	64.2857
153	Lifestyle Changes Reduce Alzheimer’s Risk	http://www.wholehealthinsider.com/newsletter/lifestyle-changes-reduce-alzheimers-risk/	2	1	2	1	2	1	2	11	78.5714
154	Prevent Alzheimer’s by living healthy	http://gulfnews.com/news/gulf/uae/health/prevent-alzheimer-s-by-living-healthy-1.1382657	2	1	2	2	1	1	2	11	78.5714
163	These 10 steps will improve your brain health and could save you from dementia	http://www.dailytelegraph.com.au/news/nsw/these-10-steps-will-improve-your-brain-health-and-could-save-you-from-dementia/story-fni0cx12-1227069074355?nk=4e5cc048dd895fcbc306c4a54947b379	2	1	1	2	1	1	1	9	64.2857
200	Grasping for Any Way to Prevent Alzheimer’s	http://www.nytimes.com/2011/07/26/health/26alzheimer.html?_r=0	2	1	2	2	1	1	2	11	78.5714
224	Moderate Drinking Can Reduce Alzheimer’s Risk	http://www.alzinfo.org/11/articles/prevention-and-wellness/moderate-drinking-reduce-alzheimers-risk	2	2	2	0	2	1	2	11	78.5714
228	Are there any proven Alzheimer's prevention strategies?	http://www.mayoclinic.org/diseases-conditions/alzheimers-disease/expert-answers/alzheimers-prevention/faq-20058140	2	2	2	2	1	1	2	12	85.7143
235	6 Foods to Help Prevent Alzheimer's	http://www.readersdigest.ca/food/healthy-food/6-foods-help-prevent-alzheimers/	2	1	2	0	2	0	1	8	57.1429
237	10 Ways to Prevent Alzheimer’s Disease	http://www.spring.org.uk/2014/08/10-ways-to-prevent-alzheimers-disease.php	2	1	2	2	1	0	1	9	64.2857
239	4 Tips for Avoiding and Preventing Alzheimer’s	http://www.mtcapra.com/4-tips-for-avoiding-and-preventing-alzheimers/	2	1	2	2	2	0	1	10	71.4286
242	Top 7 Tips to Prevent Alzheimer's Disease	http://www.streetdirectory.com/travel_guide/109625/alzheimers_disease/top_7_tips_to_prevent_alzheimers_disease.html	1	1	1	0	0	0	1	4	28.5714
269	Can a Healthy Lifestyle Prevent Alzheimer’s Disease?	http://www.mofga.org/Default.aspx?tabid=753	2	1	2	2	2	1	1	11	78.5714
278	Preventing Alzheimer's Disease Naturally	http://www.drwhitaker.com/preventing-alzheimers-disease-naturally	2	2	1	2	2	0	0	9	64.2857
